# Supplementary material for: Enterocloster clostridioformis protects against Salmonella pathogenesis and modulates epithelial and mucosal immune function
Source: Microbiome. 2025 Feb 28;13:61. doi: 10.1186/s40168-025-02050-9 (PMC11869688; doi:10.1186/s40168-025-02050-9)
Supplement: Supplementary file 3 — Supplementary Material 2: Supplementary tables: Supplementary Table 1: GO term enrichment from caecal epithelial cell RNAseq analyses. Supplementary Table 2: Metadata for RNAseq samples. [file 40168_2025_2050_MOESM2_ESM.zip › Supplementary Table 1.xlsx]

## Sheet: Supplementary Table 1
Supplementary Table 1: GO term enrichment from caecal epithelial cell RNAseq analyses.
	E. coli vs GF: positively differentially expressed genes
	GO biological process complete	REFLIST	INLIST	Expected	Study group	Reference group	Enrichment direction	fold Enrichment	raw P-value	FDR
	positive regulation of natural killer cell chemotaxis (GO:2000503)	2	2	0.02	E. coli	GF	Positive	96.66	0.000105	0.0185
	regulation of natural killer cell chemotaxis (GO:2000501)	2	2	0.02	E. coli	GF	Positive	96.66	0.000105	0.0183
	positive regulation of cell-cell adhesion mediated by integrin (GO:0033634)	3	2	0.03	E. coli	GF	Positive	64.44	0.000312	0.0421
	positive regulation of T cell cytokine production (GO:0002726)	7	3	0.07	E. coli	GF	Positive	41.43	3.51e-05	0.00848
	peptide antigen assembly with MHC protein complex (GO:0002501)	8	3	0.08	E. coli	GF	Positive	36.25	5.58e-05	0.0122
	MHC protein complex assembly (GO:0002396)	8	3	0.08	E. coli	GF	Positive	36.25	5.58e-05	0.0119
	CD8-positive, alpha-beta T cell activation (GO:0036037)	8	3	0.08	E. coli	GF	Positive	36.25	5.58e-05	0.0117
	positive regulation of cell adhesion mediated by integrin (GO:0033630)	9	3	0.09	E. coli	GF	Positive	32.22	8.31e-05	0.016
	antigen processing and presentation of peptide antigen via MHC class II (GO:0002495)	9	3	0.09	E. coli	GF	Positive	32.22	8.31e-05	0.0157
	positive thymic T cell selection (GO:0045059)	9	3	0.09	E. coli	GF	Positive	32.22	8.31e-05	0.0155
	antigen processing and presentation of exogenous peptide antigen via MHC class II (GO:0019886)	9	3	0.09	E. coli	GF	Positive	32.22	8.31e-05	0.0152
	antigen processing and presentation of peptide or polysaccharide antigen via MHC class II (GO:0002504)	10	3	0.1	E. coli	GF	Positive	29	0.000118	0.0203
	regulation of T cell cytokine production (GO:0002724)	10	3	0.1	E. coli	GF	Positive	29	0.000118	0.02
	antigen processing and presentation of exogenous peptide antigen (GO:0002478)	15	4	0.16	E. coli	GF	Positive	25.78	1.25e-05	0.00431
	antigen processing and presentation of exogenous antigen (GO:0019884)	16	4	0.17	E. coli	GF	Positive	24.16	1.66e-05	0.00537
	regulation of lymphocyte apoptotic process (GO:0070228)	17	4	0.18	E. coli	GF	Positive	22.74	2.15e-05	0.0061
	thymic T cell selection (GO:0045061)	13	3	0.13	E. coli	GF	Positive	22.31	0.000275	0.039
	antigen processing and presentation of peptide antigen (GO:0048002)	21	4	0.22	E. coli	GF	Positive	18.41	5.25e-05	0.0117
	antigen processing and presentation (GO:0019882)	34	5	0.35	E. coli	GF	Positive	14.21	2.09e-05	0.00608
	regulation of B cell proliferation (GO:0030888)	28	4	0.29	E. coli	GF	Positive	13.81	0.00017	0.0265
	positive regulation of cytokine production involved in immune response (GO:0002720)	29	4	0.3	E. coli	GF	Positive	13.33	0.000196	0.0293
	regulation of leukocyte apoptotic process (GO:2000106)	32	4	0.33	E. coli	GF	Positive	12.08	0.00029	0.0397
	positive regulation of adaptive immune response (GO:0002821)	42	5	0.43	E. coli	GF	Positive	11.51	6.01e-05	0.012
	positive regulation of lymphocyte proliferation (GO:0050671)	60	7	0.62	E. coli	GF	Positive	11.28	1.98e-06	0.00107
	positive regulation of mononuclear cell proliferation (GO:0032946)	61	7	0.63	E. coli	GF	Positive	11.09	2.22e-06	0.00115
	response to type II interferon (GO:0034341)	44	5	0.46	E. coli	GF	Positive	10.98	7.56e-05	0.0148
	positive regulation of leukocyte proliferation (GO:0070665)	65	7	0.67	E. coli	GF	Positive	10.41	3.44e-06	0.0017
	antigen receptor-mediated signaling pathway (GO:0050851)	49	5	0.51	E. coli	GF	Positive	9.86	0.000128	0.0213
	regulation of lymphocyte proliferation (GO:0050670)	98	10	1.01	E. coli	GF	Positive	9.86	3.44e-08	7.81e-05
	positive regulation of T cell proliferation (GO:0042102)	49	5	0.51	E. coli	GF	Positive	9.86	0.000128	0.021
	regulation of mononuclear cell proliferation (GO:0032944)	99	10	1.02	E. coli	GF	Positive	9.76	3.8e-08	6.16e-05
	regulation of leukocyte proliferation (GO:0070663)	103	10	1.07	E. coli	GF	Positive	9.38	5.59e-08	7.93e-05
	regulation of T cell proliferation (GO:0042129)	77	7	0.8	E. coli	GF	Positive	8.79	1.08e-05	0.00397
	positive regulation of innate immune response (GO:0045089)	99	9	1.02	E. coli	GF	Positive	8.79	5.02e-07	0.000439
	adaptive immune response (GO:0002250)	127	11	1.31	E. coli	GF	Positive	8.37	3.62e-08	6.85e-05
	positive regulation of response to biotic stimulus (GO:0002833)	105	9	1.09	E. coli	GF	Positive	8.29	8.34e-07	0.000676
	positive regulation of immune response (GO:0050778)	193	16	2	E. coli	GF	Positive	8.01	2.38e-11	2.7e-07
	T cell differentiation (GO:0030217)	86	7	0.89	E. coli	GF	Positive	7.87	2.26e-05	0.00625
	activation of immune response (GO:0002253)	114	9	1.18	E. coli	GF	Positive	7.63	1.68e-06	0.001
	positive regulation of leukocyte cell-cell adhesion (GO:1903039)	102	8	1.06	E. coli	GF	Positive	7.58	7.21e-06	0.00303
	positive regulation of T cell activation (GO:0050870)	91	7	0.94	E. coli	GF	Positive	7.44	3.27e-05	0.00808
	positive regulation of lymphocyte activation (GO:0051251)	108	8	1.12	E. coli	GF	Positive	7.16	1.11e-05	0.00392
	positive regulation of cell-cell adhesion (GO:0022409)	111	8	1.15	E. coli	GF	Positive	6.97	1.35e-05	0.00452
	positive regulation of immune effector process (GO:0002699)	86	6	0.89	E. coli	GF	Positive	6.74	0.000219	0.0318
	immune response-activating signaling pathway (GO:0002757)	87	6	0.9	E. coli	GF	Positive	6.67	0.000233	0.0335
	positive regulation of defense response (GO:0031349)	146	10	1.51	E. coli	GF	Positive	6.62	1.52e-06	0.00102
	T cell activation (GO:0042110)	134	9	1.39	E. coli	GF	Positive	6.49	6.5e-06	0.00284
	immune response-regulating signaling pathway (GO:0002764)	90	6	0.93	E. coli	GF	Positive	6.44	0.000281	0.0393
	regulation of leukocyte cell-cell adhesion (GO:1903037)	136	9	1.41	E. coli	GF	Positive	6.4	7.35e-06	0.00298
	positive regulation of leukocyte activation (GO:0002696)	121	8	1.25	E. coli	GF	Positive	6.39	2.56e-05	0.00691
	regulation of innate immune response (GO:0045088)	138	9	1.43	E. coli	GF	Positive	6.3	8.28e-06	0.00313
	regulation of response to biotic stimulus (GO:0002831)	160	10	1.66	E. coli	GF	Positive	6.04	3.53e-06	0.00167
	positive regulation of cell activation (GO:0050867)	131	8	1.36	E. coli	GF	Positive	5.9	4.55e-05	0.0105
	regulation of T cell activation (GO:0050863)	133	8	1.38	E. coli	GF	Positive	5.81	5.08e-05	0.0115
	lymphocyte differentiation (GO:0030098)	117	7	1.21	E. coli	GF	Positive	5.78	0.000164	0.0259
	regulation of immune response (GO:0050776)	268	16	2.77	E. coli	GF	Positive	5.77	3.34e-09	1.26e-05
	mononuclear cell differentiation (GO:1903131)	136	8	1.41	E. coli	GF	Positive	5.69	5.96e-05	0.0121
	regulation of lymphocyte activation (GO:0051249)	174	10	1.8	E. coli	GF	Positive	5.56	7.52e-06	0.00294
	leukocyte activation (GO:0045321)	232	13	2.4	E. coli	GF	Positive	5.42	3.1e-07	0.000352
	regulation of cell-cell adhesion (GO:0022407)	162	9	1.68	E. coli	GF	Positive	5.37	3.04e-05	0.00767
	positive regulation of cell adhesion (GO:0045785)	169	9	1.75	E. coli	GF	Positive	5.15	4.26e-05	0.0101
	positive regulation of immune system process (GO:0002684)	320	17	3.31	E. coli	GF	Positive	5.14	5.53e-09	1.57e-05
	lymphocyte activation (GO:0046649)	192	10	1.99	E. coli	GF	Positive	5.03	1.8e-05	0.00568
	positive regulation of response to external stimulus (GO:0032103)	194	10	2.01	E. coli	GF	Positive	4.98	1.97e-05	0.0059
	leukocyte differentiation (GO:0002521)	159	8	1.64	E. coli	GF	Positive	4.86	0.00018	0.0276
	cell activation (GO:0001775)	259	13	2.68	E. coli	GF	Positive	4.85	1.11e-06	0.00084
	regulation of leukocyte activation (GO:0002694)	202	10	2.09	E. coli	GF	Positive	4.79	2.81e-05	0.00725
	positive regulation of cytokine production (GO:0001819)	170	8	1.76	E. coli	GF	Positive	4.55	0.000286	0.0395
	regulation of cell activation (GO:0050865)	220	10	2.28	E. coli	GF	Positive	4.39	5.88e-05	0.0121
	regulation of defense response (GO:0031347)	245	11	2.53	E. coli	GF	Positive	4.34	2.6e-05	0.00686
	immune response (GO:0006955)	375	16	3.88	E. coli	GF	Positive	4.12	4.05e-07	0.000418
	response to biotic stimulus (GO:0009607)	377	16	3.9	E. coli	GF	Positive	4.1	4.36e-07	0.000412
	response to other organism (GO:0051707)	364	15	3.77	E. coli	GF	Positive	3.98	1.67e-06	0.00105
	response to external biotic stimulus (GO:0043207)	365	15	3.78	E. coli	GF	Positive	3.97	1.72e-06	0.000978
	defense response to symbiont (GO:0140546)	248	10	2.57	E. coli	GF	Positive	3.9	0.000161	0.0258
	regulation of cytokine production (GO:0001817)	252	10	2.61	E. coli	GF	Positive	3.84	0.000184	0.0279
	regulation of cell adhesion (GO:0030155)	256	10	2.65	E. coli	GF	Positive	3.78	0.00021	0.0309
	immune system process (GO:0002376)	589	23	6.09	E. coli	GF	Positive	3.77	1.39e-09	7.87e-06
	regulation of immune system process (GO:0002682)	470	18	4.86	E. coli	GF	Positive	3.7	2.91e-07	0.000367
	biological process involved in interspecies interaction between organisms (GO:0044419)	398	15	4.12	E. coli	GF	Positive	3.64	5.15e-06	0.00234
	defense response to other organism (GO:0098542)	272	10	2.81	E. coli	GF	Positive	3.55	0.000344	0.046
	positive regulation of response to stimulus (GO:0048584)	642	20	6.64	E. coli	GF	Positive	3.01	1.39e-06	0.000989
	cell surface receptor signaling pathway (GO:0007166)	526	15	5.44	E. coli	GF	Positive	2.76	0.000147	0.0238
	response to external stimulus (GO:0009605)	573	16	5.93	E. coli	GF	Positive	2.7	0.000103	0.0186
	response to stimulus (GO:0050896)	1820	33	18.83	E. coli	GF	Positive	1.75	1.93e-05	0.0059
	E. coli vs GF: negatively differentially expressed genes
	GO biological process complete	REFLIST	INLIST	Expected	Study group	Reference group	Enrichment direction	fold Enrichment	raw P-value	FDR
	E. clostridioformis vs GF: positively differentially expressed genes
	GO biological process complete	REFLIST	INLIST	Expected	Study group	Reference group	Enrichment direction	fold Enrichment	raw P-value	FDR
	nuclear chromosome segregation (GO:0098813)	188	17	3.07	E. clostridioformis	GF	Positive	5.54	1.13e-08	8.26e-05
	mitotic sister chromatid segregation (GO:0000070)	122	11	1.99	E. clostridioformis	GF	Positive	5.53	4.83e-06	0.00709
	meiotic nuclear division (GO:0140013)	125	11	2.04	E. clostridioformis	GF	Positive	5.39	6.12e-06	0.00748
	sister chromatid segregation (GO:0000819)	126	11	2.06	E. clostridioformis	GF	Positive	5.35	6.61e-06	0.00746
	microtubule cytoskeleton organization involved in mitosis (GO:1902850)	120	10	1.96	E. clostridioformis	GF	Positive	5.11	2.63e-05	0.0257
	mitotic nuclear division (GO:0140014)	145	12	2.37	E. clostridioformis	GF	Positive	5.07	4.37e-06	0.00714
	meiotic cell cycle process (GO:1903046)	148	12	2.41	E. clostridioformis	GF	Positive	4.97	5.41e-06	0.00722
	nuclear division (GO:0000280)	253	20	4.13	E. clostridioformis	GF	Positive	4.85	5.63e-09	8.27e-05
	chromosome segregation (GO:0007059)	276	20	4.5	E. clostridioformis	GF	Positive	4.44	2.47e-08	0.000121
	organelle fission (GO:0048285)	278	20	4.54	E. clostridioformis	GF	Positive	4.41	2.79e-08	0.000102
	meiotic cell cycle (GO:0051321)	195	13	3.18	E. clostridioformis	GF	Positive	4.09	1.85e-05	0.0194
	chromosome organization (GO:0051276)	370	20	6.04	E. clostridioformis	GF	Positive	3.31	2.71e-06	0.00497
	mitotic cell cycle process (GO:1903047)	456	24	7.44	E. clostridioformis	GF	Positive	3.23	4.15e-07	0.00102
	mitotic cell cycle (GO:0000278)	508	25	8.29	E. clostridioformis	GF	Positive	3.02	8.16e-07	0.00171
	cell cycle process (GO:0022402)	744	33	12.14	E. clostridioformis	GF	Positive	2.72	1.36e-07	0.000401
	cell cycle (GO:0007049)	1077	36	17.57	E. clostridioformis	GF	Positive	2.05	3.91e-05	0.0358
	E. clostridioformis vs GF: negatively differentially expressed genes
	GO biological process complete	REFLIST	INLIST	Expected	Study group	Reference group	Enrichment direction	fold Enrichment	raw P-value	FDR
	modified amino acid transport (GO:0072337)	28	5	0.26	E. clostridioformis	GF	Negative	19.22	5.27e-06	0.0258
	cellular component biogenesis (GO:0044085)	2113	3	19.63	E. clostridioformis	GF	Negative	0.15	2.36e-06	0.0174
	protein-containing complex organization (GO:0043933)	1549	0	14.39	E. clostridioformis	GF	Negative	< 0.01	3e-07	0.0044
