# Supplementary material for: Enterocloster clostridioformis protects against Salmonella pathogenesis and modulates epithelial and mucosal immune function
Source: Microbiome. 2025 Feb 28;13:61. doi: 10.1186/s40168-025-02050-9 (PMC11869688; doi:10.1186/s40168-025-02050-9)
Supplement: Supplementary file 3 — Supplementary Material 2: Supplementary tables: Supplementary Table 1: GO term enrichment from caecal epithelial cell RNAseq analyses. Supplementary Table 2: Metadata for RNAseq samples. [file 40168_2025_2050_MOESM2_ESM.zip › Supplementary Table 2.xlsx]

## Sheet: Supplementary Table 2
Supplementary Table 2: Metadata for RNAseq samples.
	Sample ID	Treatment	Experiment	Reference genome	Mouse strain
	RNASEQ2111725473	A7	GP1	Mus_musculus (GRCm39)	C57BL/6J
	RNASEQ2111725474	A7	GP1	Mus_musculus (GRCm39)	C57BL/6J
	RNASEQ2111725475	A92	GP1	Mus_musculus (GRCm39)	C57BL/6J
	RNASEQ2111725476	A92	GP1	Mus_musculus (GRCm39)	C57BL/6J
	RNASEQ2111725477	PBS	GP1	Mus_musculus (GRCm39)	C57BL/6J
	RNASEQ2111725478	PBS	GP1	Mus_musculus (GRCm39)	C57BL/6J
	RNASEQ2111725479	PBS	GP2	Mus_musculus (GRCm39)	C57BL/6J
	RNASEQ2111725480	PBS	GP2	Mus_musculus (GRCm39)	C57BL/6J
	RNASEQ2111725481	A7	GP2	Mus_musculus (GRCm39)	C57BL/6J
	RNASEQ2111725482	A7	GP2	Mus_musculus (GRCm39)	C57BL/6J
	RNASEQ2111725483	A92	GP2	Mus_musculus (GRCm39)	C57BL/6J
	RNASEQ2111725484	A92	GP2	Mus_musculus (GRCm39)	C57BL/6J
	RNASEQ2111725485	SPF	GP2	Mus_musculus (GRCm39)	C57BL/6J
	RNASEQ2112182015	SPF	GP2	Mus_musculus (GRCm39)	C57BL/6J
	RNASEQ2111725487	SPF	GP2	Mus_musculus (GRCm39)	C57BL/6J
	RNASEQ2111725488	PBS	GP3	Mus_musculus (GRCm39)	C57BL/6J
	RNASEQ2111725489	PBS	GP3	Mus_musculus (GRCm39)	C57BL/6J
	RNASEQ2111725490	A7	GP3	Mus_musculus (GRCm39)	C57BL/6J
	RNASEQ2111725491	A7	GP3	Mus_musculus (GRCm39)	C57BL/6J
	RNASEQ2111725492	A92	GP3	Mus_musculus (GRCm39)	C57BL/6J
	RNASEQ2111725493	A92	GP3	Mus_musculus (GRCm39)	C57BL/6J
	RNASEQ2111725494	SPF	GP4	Mus_musculus (GRCm39)	C57BL/6J
	RNASEQ2111725495	SPF	GP5	Mus_musculus (GRCm39)	C57BL/6J
	RNASEQ2111725496	SPF	GP6	Mus_musculus (GRCm39)	C57BL/6J
